# Supplementary material for: In Vitro and In Vivo Assessments of Two Newly Isolated Bacteriophages against an ST13 Urinary Tract Infection Klebsiella pneumoniae
Source: Viruses. 2022 May 17;14(5):1079. doi: 10.3390/v14051079 (PMC9144312; doi:10.3390/v14051079)
Supplement: Supplementary file 1 [file viruses-14-01079-s001.zip]

Archive with 1 entries (1 files):
- viruses-1684844-supplementary.pdf
